# Supplementary material for: Profile of Cytokines Associated with SARS-CoV2 Seropositivity in Multiple Sclerosis Patients and Its Persistence over Six Months
Source: J Clin Med. 2025 May 26;14(11):3736. doi: 10.3390/jcm14113736 (PMC12155705; doi:10.3390/jcm14113736)
Supplement: Supplementary file 1 [file jcm-14-03736-s001.zip]

Archive with 1 entries (1 files):
- jcm-3580403-supplementary.pdf
